# Supplementary material for: Reduced Graphene Oxide Aerogels Cartridges for Solid Phase Extraction of Benzotriazoles
Source: Materials (Basel). 2023 Mar 22;16(6):2519. doi: 10.3390/ma16062519 (PMC10052701; doi:10.3390/ma16062519)
Supplement: Supplementary file 1 [file materials-16-02519-s001.zip]

Archive with 1 entries (1 files):
- materials-2210653-supplementary.pdf
